# Supplementary material for: Exploring Syndecan-4 and MLP and Their Interaction in Primary Cardiomyocytes and H9c2 Cells
Source: Cells. 2024 May 30;13(11):947. doi: 10.3390/cells13110947 (PMC11172336; doi:10.3390/cells13110947)
Supplement: Supplementary file 1 [file cells-13-00947-s001.zip]

Archive with 2 entries (2 files):
- cells-2957253-supplementary material.pdf
- Full-length blots.pdf
